# Supplementary material for: Evaluating myxovirus resistance protein A-based rapid testing combined with pathogen sequencing for arboviral and incidental viral infection surveillance in Senegal
Source: Microbiol Spectr. 2026 Jun 3;14(7):e03392-25. doi: 10.1128/spectrum.03392-25 (PMC13340290; doi:10.1128/spectrum.03392-25)
Supplement: Table S1 — Clinical and demographic characteristics of study participants. [file spectrum.03392-25-s0006.xlsx]

## Sheet: Table_S1_Metadata
Table S1. Clinical and demographic characteristics of study participants (n=171). Data includes sample identification, RT-PCR results for chikungunya virus (CHIKV) and dengue virus (DENV) with cycle threshold (Ct) values, MxA protein concentrations measured by both ELISA and rapid diagnostic test (RDT) in ng/mL, patient age in years, and dates of symptom onset and sample collection.
Sample ID	RT-PCR CHIKV (Ct)	RT-PCR DENV (Ct)	MxA ELISA (ng/mL)	MxA RDT (ng/mL)	Age (years)	Date of Symptom Onset	Date of Sampling
418510	Negative	Negative	1.312	0.475	21	2023-11-08	2023-11-09
418511	Negative	Negative	9.282	17.28	22	2023-11-05	2023-11-09
418513	Negative	Negative	3.354	1.515	17	2023-11-11	2023-11-14
418514	Negative	Negative	2.94	1.43	36	2023-11-10	2023-11-16
418515	Negative	Negative	6.076	33.29		2023-01-11	2023-11-16
418520	Negative	Negative	2.34	0.06	28	2023-11-06	2023-11-08
418521	Negative	Negative	7.428	42.355	56	2023-11-07	2023-11-08
418522	Negative	Negative	2.968	0.2	20	2023-11-07	2023-11-08
418523	Negative	Negative	12.316	20.145	37	2023-11-08	2023-11-09
418524	Negative	Negative	3.596	0.385	20	2023-10-29	2023-10-29
418525	Negative	Negative	2.398	2.105	11	2023-11-12	2023-11-14
418526	Negative	Negative	4.588	3.345	23	2023-11-14	2023-11-15
418527	Negative	Negative	2.34	0	30	2023-11-13	2023-11-15
418528	Negative	Negative	3.272	0.065	28	2023-11-11	2023-11-15
418529	Negative	Negative	49.374	132.35	10	2023-11-16	2023-11-17
418530	Negative	Negative	2.456	0	21	2023-11-10	2023-11-10
418531	Negative	Negative	12.316	22.175	20	2023-11-08	2023-11-10
418532	Negative	Negative	2.6	0	45	2023-11-08	2023-11-10
418533	Negative	Negative	2.686	1.9	45	2023-11-10	2023-11-13
418534	Negative	Negative	10.196	21.575	23	2023-11-13	2023-11-13
418535	Negative	Negative	5.366	13.295	5	2023-11-08	2023-11-09
418536	Negative	Negative	2.222	0	9	2023-11-08	2023-11-10
418537	Negative	Negative	3.326	12.27	11	2023-11-12	2023-11-13
418538	Negative	Negative	29.5	84.88	16	2023-11-11	2023-11-14
418564	Negative	Negative	1.148	0	23	2023-11-11	2023-11-16
418565	Negative	Negative	3.38	4.89	20	2023-11-15	2023-11-16
418566	Negative	Negative	18.466	28.505	18	2023-11-15	2023-11-16
418567	Negative	Negative	4.74	2.025	22	2023-11-13	2023-11-16
418584	Negative	Negative	26.018	66.015	40	2023-11-25	2023-11-27
418594	Negative	Negative	2.968	0	14	2023-11-20	2023-11-22
425491	Negative	Negative	14.622	60	15	2023-08-11	2023-08-12
425498	25.8	Negative	17.408	38.8	20	2023-08-07	2023-08-11
425501	28.86	Negative	13.922	21.105	16	2023-08-10	2023-08-11
425541	33.85	Negative	82.06	172.6	8	2023-08-10	2023-08-12
425546	25.97	Negative	28.166	32.67	16	2023-08-13	2023-08-14
425547	26.26	Negative	42.874	99.01	5	2023-08-12	2023-08-14
425548	Negative	Negative	3.272	2.755	24	2023-08-14	2023-08-14
425569	29.3	Negative	5.784	1.09	17	2023-08-14	2023-08-14
425570	28.62	Negative	14.262	9.3	7	2023-08-14	2023-08-14
425572	24.42	Negative	25.222	19.05	13	2023-08-10	2023-08-14
425581	28.11	Negative	11.512	23.565	8	2023-08-14	2023-08-14
425656	Negative	Negative	0	0	18	2023-06-19	2023-08-15
425657	34.42	Negative	18.116	52.02	18	2023-08-13	2023-08-15
425659	31.14	Negative	8.722	1.995	20	2023-08-14	2023-08-14
425660	31.53	Negative	1.656	2.51	15	2023-08-14	2023-08-15
425662	Negative	Negative	0	2.355	30	2023-08-15	2023-08-15
425663	Negative	Negative	0	0	12	2023-08-15	2023-08-15
425664	Negative	Negative	0	0	13	2023-08-15	2023-08-15
425673	31.39	Negative	0	0	18	2023-08-08	2023-08-16
425676	35.28	Negative	4.468	7.825	15	2023-08-16	2023-08-16
425692	30.4	Negative	0	0	28	2023-08-17	2023-08-17
425708	Negative	Negative	0	0	11	2023-08-16	2023-08-17
425711	Negative	Negative	7.034	22.65	16	2023-08-17	2023-08-17
425712	Negative	Negative	29.454	75.795	26	2023-08-17	2023-08-17
425713	Negative	Negative	256.934	91.41	10	2023-08-17	2023-08-17
425725	33.6	Negative	48.404	129.2	12	2023-08-15	2023-08-17
425729	34.85	Negative	106.006	88.04	4	2023-08-13	2023-08-17
425773	35.26	Negative	0	0	48	2023-08-16	2023-08-17
425792	Negative	Negative	15.034	51.94	23	2023-08-17	2023-08-18
425793	Negative	Negative	8.786	13.65	9	2023-08-17	2023-08-18
425794	Negative	Negative	0	0.68	15	2023-08-18	2023-08-18
425796	Negative	Negative	8.21	3.64		2023-08-18	2023-08-18
425797	28.5	Negative	113.616	35.235	17	2023-08-18	2023-08-18
425809	32.78	Negative	6.84	14.06	33	2023-08-19	2023-08-19
428346	Negative	22.3	12.048	17.9	16	2023-10-27	2023-10-27
428347	Negative	Negative	0	0	31	2023-10-30	2023-10-30
428348	Negative	Negative	0	0	17	2023-10-30	2023-10-30
428349	Negative	Negative	0	0	43	2023-10-30	2023-10-30
428350	Negative	Negative	3.294	5.695	15	2023-10-30	2023-10-30
428351	Negative	Negative	0.658	5.185	7	2023-10-27	2023-10-27
428352	Negative	Negative	0	4.24	23	2023-10-27	2023-10-27
428353	Negative	21.7	7.08	7.68	25	2023-10-27	2023-10-27
428354	Negative	26.79	0	1.495	24	2023-10-30	2023-10-30
428355	Negative	22.09	4.6	14.745	26	2023-10-27	2023-10-27
428356	Negative	26.8	8.6	33.65	13	2023-10-27	2023-10-27
428358	Negative	22.92	0	0	37	2023-10-27	2023-10-27
428359	Negative	25.05	0	6.45	23	2023-10-27	2023-10-27
428483	Negative	22.8	4.188	12.37	23	2023-11-03	2023-11-03
428484	Negative	22.75	2.144	2.18	38	2023-11-03	2023-11-03
428485	Negative	28.2	29.148	55	17	2023-11-02	2023-11-02
432558	Negative	Negative	0	0	30	2023-11-07	2023-11-07
432630	Negative	21.77	4.824	23.405	27	2023-11-09	2023-11-09
432631	Negative	22.12	8.284	42.01	56	2023-11-09	2023-11-09
432632	Negative	Negative	0.794	0	19	2023-11-09	2023-11-09
432633	Negative	Negative	0.108	0	19	2023-11-10	2023-11-10
432634	Negative	Negative	0.048	0	40	2023-11-10	2023-11-10
432635	Negative	Negative	2.81	10.78	24	2023-11-10	2023-11-10
432636	Negative	20.45	9.724	29.11	13	2023-11-10	2023-11-10
432637	Negative	Negative	0.492	0	30	2023-11-10	2023-11-10
432638	Negative	33.21	3.366	4.305	14	2023-11-10	2023-11-10
432639	Negative	20.46	12.72	90.99	20	2023-11-09	2023-11-09
432640	Negative	20.59	16.97	62.88	32	2023-11-09	2023-11-09
432641	Negative	24.74	1.256	0.595	30	2023-11-10	2023-11-10
432642	Negative	30.61	2.07	0.63	28	2023-11-10	2023-11-10
432643	Negative	31.44	5.528	11.655	10	2023-11-10	2023-11-10
432644	Negative	Negative	1.356	2.92	9	2023-11-13	2023-11-13
432645	Negative	Negative	4.164	7.21	15	2023-11-13	2023-11-13
432646	Negative	Negative	14.062	41.24	20	2023-11-13	2023-11-13
432647	Negative	Negative	1.896	2.06	20	2023-11-13	2023-11-13
432810	Negative	Negative	18.422	0	56	2023-11-15	2023-11-15
432811	Negative	22.24	4.61	8.45	37	2023-11-17	2023-11-17
432812	Negative	19.95		9.66	50	2023-11-20	2023-11-20
432813	Negative	26.88	28.618	0.22	25	2023-11-17	2023-11-17
432814	Negative	33.91	0.332	0	15	2023-11-17	2023-11-17
432815	Negative	27.01	21.344	15.93	25	2023-11-16	2023-11-16
432816	Negative	25.57	61.424	10.215	5	2023-11-17	2023-11-17
432817	Negative	28.71	23.426	0	21	2023-11-17	2023-11-17
432818	Negative	28.71	67.56	0	8	2023-11-16	2023-11-16
432819	Negative	Negative	5.824	0	5	2023-11-16	2023-11-16
432820	Negative	22.14	20.342	9.575	24	2023-11-17	2023-11-17
432821	Negative	Negative	0.836	1.325	11	2023-11-17	2023-11-17
432822	Negative	22.84	55.932	25.585	23	2023-11-17	2023-11-17
432823	Negative	Negative	2.978	5.85	9	2023-11-17	2023-11-17
432824	Negative	21.43	148.308	154.25	47	2023-11-20	2023-11-20
432825	Negative	21.15	63.296	41.88	40	2023-11-16	2023-11-16
432826	Negative	28.13	22.336	32.095	47	2023-11-15	2023-11-15
432827	Negative	24.71	29.55	33.175	25	2023-11-17	2023-11-17
432828	Negative	25.92	83.824	160.06	28	2023-11-15	2023-11-15
432829	Negative	Negative	0.594	1	37	2023-11-15	2023-11-15
432830	Negative	20.94	70.49	78.97	35	2023-11-14	2023-11-14
432831	Negative	20.6	31.706	15.755	38	2023-11-15	2023-11-15
432832	Negative	21.3	6.176	30.51	46	2023-11-20	2023-11-20
432833	Negative	28.04	21.838	71.985	11	2023-11-17	2023-11-17
432834	Negative	22.54		13.1	35	2023-11-15	2023-11-15
432892	Negative	Negative	3.508	12.835	20	2023-11-10	2023-11-10
432893	Negative	Negative	2.022	4.455	8	2023-11-09	2023-11-09
432906	Negative	Negative	22.902	63.47	34	2023-11-09	2023-11-09
432908	Negative	Negative	20.728	70.99	27	2023-11-15	2023-11-15
432971	Negative	Negative	30.546	71.82	2007-07-08	2023-11-27	2023-11-27
432972	Negative	27.61	75.61	117.1	21	2023-11-27	2023-11-27
432988	Negative	26.35	11.464	65.53	28	2023-11-27	2023-11-27
432989	Negative	Negative	0.69	1.32	12	2023-11-23	2023-11-23
432990	Negative	27.45	22.856	107.6	22	2023-11-23	2023-11-23
432991	Negative	27.99	5.316	63.775	42	2023-11-23	2023-11-23
432992	Negative	Negative	3.918	6.535	31	2023-11-22	2023-11-22
432993	Negative	33.83	8.286	23.425	18	2023-11-23	2023-11-23
432995	Negative	Negative	2.374	26.955	20	2023-11-24	2023-11-24
432996	Negative	27.53	10.712	35.71	37	2023-11-23	2023-11-23
432997	Negative	25.23	8.252	37.625	22	2023-11-24	2023-11-24
432998	Negative	Negative	0.782	0	25	2023-11-22	2023-11-22
432999	Negative	27.15	13.652	43.42	17	2023-11-22	2023-11-22
433000	Negative	25.77	10.358	13.43	46	2023-11-23	2023-11-23
433001	Negative	20.49	88.614	103.25	36months	2023-11-23	2023-11-23
433002	Negative	Negative	5.298	0	39	2023-11-27	2023-11-27
433003	Negative	Negative	1.798	2.88	45	2023-11-27	2023-11-27
433012	Negative	28.78	33.304	76.61	54	2023-11-29	2023-11-29
433037	Negative	Negative	1.798	0.305	50	2023-11-22	2023-11-22
433038	Negative	Negative	0.844	0	22	2023-11-22	2023-11-22
433039	Negative	Negative	0.844	0	24	2023-11-24	2023-11-24
433040	Negative	33.47	9.544	16.28	12	2023-11-24	2023-11-24
433041	Negative	26.85	70.562	223.7	52	2023-11-24	2023-11-24
433042	Negative	29.62	21.604	38.54	17	2023-11-24	2023-11-24
433043	Negative	Negative	2.808	4.3	65	2023-11-24	2023-11-24
433049	Negative	Negative	12.148	31.25	47	2023-11-30	2023-11-30
433121	Negative	23.83	51.464	241.4	12	2023-12-05	2023-12-05
433128	Negative	25.2	66.798	132.5	19	2023-12-01	2023-12-01
433129	Negative	Negative	1.974	3.06	41	2023-12-01	2023-12-01
433130	Negative	25.2	23.89	88.005	38	2023-12-01	2023-12-01
433131	Negative	26.01	89.934	154.75	64	2023-11-30	2023-11-30
433132	Negative	Negative	4.086	9.705	25	2023-11-29	2023-11-29
433133	Negative	31.48	35.296	34.73	20	2023-11-28	2023-11-28
433134	Negative	26.69	20.776	17.685	20	2023-12-04	2023-12-04
433135	Negative	26.9	18.716	39.525	62	2023-11-30	2023-11-30
433136	Negative	29.21	17.884	36.71	20	2023-11-28	2023-11-28
433137	Negative	24.49	11.774	24.11	33	2023-11-29	2023-11-29
433138	Negative	24.67	19.01	36.995	18	2023-11-28	2023-11-28
433139	Negative	37.22	171.946	135.5	12	2023-11-28	2023-11-28
433140	Negative	28.46	88.214	47.96	11	2023-11-29	2023-11-29
433141	Negative	26.85	186.09	56.905	25	2023-11-28	2023-11-28
433142	Negative	Negative	0.256	0	49	2023-12-04	2023-12-04
433143	Negative	23.9	104.996	34.695	30	2023-12-01	2023-12-01
