# Supplementary material for: Evaluating myxovirus resistance protein A-based rapid testing combined with pathogen sequencing for arboviral and incidental viral infection surveillance in Senegal
Source: Microbiol Spectr. 2026 Jun 3;14(7):e03392-25. doi: 10.1128/spectrum.03392-25 (PMC13340290; doi:10.1128/spectrum.03392-25)
Supplement: Table S2 — Summary statistics of MxA protein concentrations stratified by virus type and viral load category. [file spectrum.03392-25-s0007.xlsx]

## Sheet: Table_S2
Table S2. Summary statistics of MxA protein concentrations (ng/mL) stratified by virus type (CHIKV or DENV) and viral load category. For each subgroup, the table presents sample size (n), mean, standard deviation (sd), median, and interquartile range (iqr) of MxA levels. Viral load categories are defined as Very Low, Low, Medium, and High based on RT-PCR cycle threshold values.
Virus	Viral Load Category	n	mean_MxA	sd_MxA	median_MxA	iqr_MxA
CHIKV	Very Low	153	28.8794	42.9827	10.78	36.995
CHIKV	Low	9	51.1583	64.8015	14.06	86.045
CHIKV	Medium	8	32.5969	29.7735	28.1175	17.9725
CHIKV	High	1	19.05		19.05	0
DENV	Very Low	105	20.1749	34.2705	3.345	22.65
DENV	Low	7	13.0036	12.8521	11.655	17.385
DENV	Medium	31	57.5542	54.0115	39.525	57.49
DENV	High	28	41.6152	52.6662	24.8475	30.22
