# Supplementary material for: Evaluating myxovirus resistance protein A-based rapid testing combined with pathogen sequencing for arboviral and incidental viral infection surveillance in Senegal
Source: Microbiol Spectr. 2026 Jun 3;14(7):e03392-25. doi: 10.1128/spectrum.03392-25 (PMC13340290; doi:10.1128/spectrum.03392-25)
Supplement: Table S3 — Spearman and Pearson correlation coefficients examining the relationship between MxA protein levels and days since symptom onset or patient age, stratified by PCR status. [file spectrum.03392-25-s0008.xlsx]

## Sheet: Table_S3
Table S3. Spearman and Pearson correlation coefficients examining the relationship between MxA protein levels and days since symptom onset or patient age, stratified by PCR status (PCR-positive vs. PCR-negative). The table includes correlation coefficients (ρ for Spearman, r for Pearson) and corresponding p-values for statistical significance.
Subgroup	Variable	Spearman ρ	Spearman p	Pearson r	Pearson p
PCR-positive	Days_since_onset	0.073	0.501	0.024	0.828
PCR-negative	Days_since_onset	0.095	0.401	0.021	0.853
PCR-positive	Age	0.001	0.993	0.079	0.47
PCR-negative	Age	-0.116	0.306	-0.078	0.49
